# Supplementary material for: Narrowband Organic/Inorganic Hybrid Afterglow Materials
Source: Molecules. 2024 May 16;29(10):2343. doi: 10.3390/molecules29102343 (PMC11123977; doi:10.3390/molecules29102343)
Supplement: Supplementary file 1 [file molecules-29-02343-s001.zip]

Archive with 1 entries (1 files):
- molecules-2980241-supplementary.pdf
